# Supplementary material for: Mechanisms of glycosylase induced genomic instability
Source: PLoS One. 2017 Mar 23;12(3):e0174041. doi: 10.1371/journal.pone.0174041 (PMC5363859; doi:10.1371/journal.pone.0174041)
Supplement: S2 File — (XLSX) [file pone.0174041.s002.xlsx]

## Sheet: 22561_table.txt
chrom	pos	ref	alt	class	length	mutation	Name	gene	Alias	Ontology_term	Note	dbxref	orf_classification
chr2	240690	T	A	missense	780	Q197H	YBR001C	NTH2	NTH2	GO:0004555,GO:0005737,GO:0005739,GO:0005993	Putative neutral trehalase, required for thermotolerance and may mediate resistance to other cellular stresses	SGD:S000000205	Verified
chr2	468749	C	T	missense	790	A500V	YBR114W	RAD16	RAD16,PSO5	GO:0000113,GO:0000715,GO:0003684,GO:0004842,GO:0008094,GO:0031463,GO:0042787	Protein that recognizes and binds damaged DNA in an ATP-dependent manner (with Rad7p) during nucleotide excision repair; subunit of Nucleotide Excision Repair Factor 4 (NEF4) and the Elongin-Cullin-Socs (ECS) ligase complex	SGD:S000000318	Verified
chr2	545410	G	T	missense	316	C127F	YBR151W	APD1	APD1	GO:0003674,GO:0005634,GO:0005737,GO:0008150	Protein of unknown function, required for normal localization of actin patches and for normal tolerance of sodium ions and hydrogen peroxide; localizes to both cytoplasm and nucleus	SGD:S000000355	Verified
chr4	115303	G	C	missense	375	R210T	YDL193W	NUS1	NUS1	GO:0004659,GO:0005635,GO:0005783,GO:0005811,GO:0006486	Putative prenyltransferase, required for cell viability; proposed to be involved in protein trafficking because tet-repressible mutant shows accumulation of hypoglycosylated forms of CPY	SGD:S000002352	Verified
chr4	380427	C	G	missense	854	E337Q	YDL040C	NAT1	NAT1,AAA1,NAA15	GO:0004596,GO:0005739,GO:0006474,GO:0022626,GO:0031415	Subunit of the N-terminal acetyltransferase NatA (Nat1p, Ard1p, Nat5p); N-terminally acetylates many proteins, which influences multiple processes such as the cell cycle, heat-shock resistance, mating, sporulation, and telomeric silencing	SGD:S000002198	Verified
chr4	1235498	A	C	missense	635	Q426H	YDR380W	ARO10	ARO10	GO:0000949,GO:0000950,GO:0000951,GO:0004737,GO:0005737,GO:0006552,GO:0006559,GO:0006569,GO:0016831,GO:0050177	Phenylpyruvate decarboxylase, catalyzes decarboxylation of phenylpyruvate to phenylacetaldehyde, which is the first specific step in the Ehrlich pathway	SGD:S000002788	Verified
chr4	1399048	G	A	missense	175	E11K	YDR469W	SDC1	SDC1,CPS25,SAF19	GO:0006348,GO:0042800,GO:0048188,GO:0051568	Subunit of the COMPASS (Set1C) complex, which methylates lysine 4 of histone H3 and is required in chromatin silencing at telomeres; contains a Dpy-30 domain that mediates interaction with Bre2p; similar to C. elegans and human DPY-30	SGD:S000002877	Verified
chr6	228180	T	G	missense	557	K335T	YFR037C	RSC8	RSC8,SWH3	GO:0000082,GO:0005634,GO:0006303,GO:0006337,GO:0006368,GO:0008094,GO:0016586,GO:0043044,GO:0045449	Component of the RSC chromatin remodeling complex; essential for viability and mitotic growth; homolog of SWI/SNF subunit Swi3p, but unlike Swi3p, does not activate transcription of reporters	SGD:S000001933	Verified
chr7	193903	G	C	missense	898	T833R	YGL163C	RAD54	RAD54,XRS1	GO:0000722,GO:0005634,GO:0006338,GO:0008094,GO:0015616,GO:0030491,GO:0032079,GO:0032392,GO:0045002,GO:0045003	DNA-dependent ATPase, stimulates strand exchange by modifying the topology of double-stranded DNA; involved in the recombinational repair of double-strand breaks in DNA during vegetative growth and meiosis; member of the SWI/SNF family	SGD:S000003131	Verified
chr7	801737	C	G	missense	425	L397V	YGR156W	PTI1	PTI1	GO:0003723,GO:0005634,GO:0005847,GO:0006378,GO:0006379,GO:0030846,GO:0030847,GO:0031126	Essential protein that is a component of CPF (cleavage and polyadenylation factor); involved in 3' end formation of snoRNA and mRNA; interacts directly with Pta1p; has similarity to mammalian Cleavage-Stimulation Factor CstF-64	SGD:S000003388	Verified
chr8	19206	G	A	missense	627	T588I	YHL040C	ARN1	ARN1	GO:0005768,GO:0005886,GO:0015343,GO:0015892,GO:0016023	Transporter, member of the ARN family of transporters that specifically recognize siderophore-iron chelates; responsible for uptake of iron bound to ferrirubin, ferrirhodin, and related siderophores	SGD:S000001032	Verified
chr10	504188	G	A	missense	1121	A84T	YJR039W			GO:0003674,GO:0005739,GO:0008150	Putative protein of unknown function; the authentic, non-tagged protein is detected in highly purified mitochondria in high-throughput studies	SGD:S000003800	Uncharacterized
chr10	520079	G	T	missense	654	N507K	YJR045C	SSC1	SSC1,ENS1,mtHSP70	GO:0001405,GO:0005739,GO:0005743,GO:0016887,GO:0030150,GO:0030234,GO:0032079,GO:0042026,GO:0042645,GO:0043335,GO:0072380	Hsp70 family ATPase, constituent of the import motor component of the Translocase of the Inner Mitochondrial membrane (TIM23 complex); involved in protein translocation and folding; subunit of SceI endonuclease	SGD:S000003806	Verified
chr11	39574	G	A	missense	1024	V137M	YKL210W	UBA1	UBA1	GO:0004839,GO:0005634,GO:0005737,GO:0016567	Ubiquitin activating enzyme (E1), involved in ubiquitin-mediated protein degradation and essential for viability	SGD:S000001693	Verified
chr11	163793	T	G	missense	169	I64S	YKL153W			GO:0003674,GO:0005575,GO:0008150	Dubious open reading frame unlikely to encode a protein, based on available experimental and comparative sequence data; transcription of both YLK153W and the overlapping essential gene GPM1 is reduced in the gcr1 null mutant	SGD:S000001636	Dubious
chr11	163793	T	G	missense	247	D197A	YKL152C	GPM1	GPM1	GO:0004619,GO:0005739,GO:0005829,GO:0006094,GO:0006096	Tetrameric phosphoglycerate mutase, mediates the conversion of 3-phosphoglycerate to 2-phosphoglycerate during glycolysis and the reverse reaction during gluconeogenesis	SGD:S000001635	Verified
chr13	218322	G	C	missense	838	A320P	YML029W	USA1	USA1	GO:0000398,GO:0000839,GO:0003674,GO:0005789,GO:0030433	Protein involved in ER-associated protein degradation (ERAD); component of the Hrd1p complex; interacts with the U1 snRNP-specific protein, Snp1p	SGD:S000004491	Verified
chr13	510283	C	G	missense	204	L21F	YMR121C	RPL15B	RPL15B	GO:0003723,GO:0003735,GO:0006412,GO:0022625	Protein component of the large (60S) ribosomal subunit, nearly identical to Rpl15Ap and has similarity to rat L15 ribosomal protein; binds to 5.8 S rRNA	SGD:S000004728	Verified
chr13	553923	C	G	missense	342	R187G	YMR144W			GO:0003674,GO:0005634,GO:0008150	Putative protein of unknown function; localized to the nucleus; YMR144W is not an essential gene	SGD:S000004752	Uncharacterized
chr16	202406	A	T	missense	1013	L43Q	YPL183C	RTT10	RTT10	GO:0003674,GO:0005737,GO:0008150	Cytoplasmic protein with a role in regulation of Ty1 transposition	SGD:S000006104	Verified
chr16	648364	A	T	missense	356	I353F	YPR040W	TIP41	TIP41	GO:0003674,GO:0005634,GO:0005737,GO:0007165	Protein that interacts physically and genetically with Tap42p, which regulates protein phosphatase 2A; component of the TOR (target of rapamycin) signaling pathway	SGD:S000006244	Verified
chr4	1298043	G	C	PTC	374	S39X	YDR415C			GO:0003674,GO:0005575,GO:0008150	Putative protein of unknown function	SGD:S000002823	Uncharacterized
chr7	1059664	TTTTTTTTTTT	TTTTTTTTTT	PTC	341	N125T;K126S;L127Y;Y128I;L129X	YGR283C			GO:0003674,GO:0005730,GO:0005840,GO:0008150	Protein of unknown function; may interact with ribosomes, based on co-purification experiments; predicted to be involved in ribosome biogenesis; null mutant is resistant to fluconazole; GFP-fusion protein localizes to the nucleolus	SGD:S000003515	Verified
chr13	543503	C	T	PTC	661	W486X	YMR137C	PSO2	PSO2,SNM1	GO:0003684,GO:0005634,GO:0006281,GO:0006302,GO:0008409	Nuclease required for a post-incision step in the repair of DNA single and double-strand breaks that result from interstrand crosslinks produced by a variety of mono- and bi-functional psoralen derivatives; induced by UV-irradiation	SGD:S000004745	Verified
chr13	616758	G	T	PTC	510	E64X	YMR177W	MMT1	MMT1	GO:0003674,GO:0005739,GO:0006879,GO:0016021	Putative metal transporter involved in mitochondrial iron accumulation; closely related to Mmt2p	SGD:S000004789	Verified
chr16	676634	TTTTTTTTTT	TTTTTTTTT	PTC	301	K82N;Y83I;H84I;R85V;Y86M;V87X	YPR061C	JID1	JID1	GO:0003674,GO:0005739,GO:0008150	Probable Hsp40p co-chaperone, has a DnaJ-like domain and appears to be involved in ER-associated degradation of misfolded proteins containing a tightly folded cytoplasmic domain; inhibits replication of Brome mosaic virus in S. cerevisiae	SGD:S000006265	Verified
chr5	186187	T	A	silent	744		YER015W	FAA2	FAA2,FAM1	GO:0001676,GO:0004467,GO:0005739,GO:0005777,GO:0031956,GO:0031957	Medium chain fatty acyl-CoA synthetase, activates imported fatty acids; accepts a wide range of fatty acid chain lengths with a preference for medium chains, C9:0-C13:0; localized to the peroxisome	SGD:S000000817	Verified
chr8	371920	C	T	silent	269		YHR134W	WSS1	WSS1	GO:0003674,GO:0005635,GO:0006974,GO:0010224,GO:0010225,GO:0016925	Sumoylated protein that localizes to a single spot on the nuclear periphery of mother cells but not daughters; interacts genetically with SMT3; UV-sensitive mutant phenotype and genetic interactions suggest a role in the DNA damage response	SGD:S000001176	Verified
chr11	99302	C	T	silent	306		YKL183W	LOT5	LOT5	GO:0003674,GO:0005634,GO:0005737,GO:0008150	Protein of unknown function; gene expression increases in cultures shifted to a lower temperature	SGD:S000001666	Verified
chr11	550311	C	T	silent	639		YKR056W	TRM2	TRM2,NUC2,NUD1,RNC1	GO:0000014,GO:0005575,GO:0006281,GO:0006302,GO:0006400,GO:0030696,GO:0051908	tRNA methyltransferase, 5-methylates the uridine residue at position 54 of tRNAs and may also have a role in tRNA stabilization or maturation; endo-exonuclease with a role in DNA repair	SGD:S000001764	Verified
chr12	996157	G	A	silent	2231		YLR430W	SEN1	SEN1,CIK3,NRD2	GO:0003717,GO:0005634,GO:0006364,GO:0006369,GO:0008033,GO:0008094,GO:0008186,GO:0016180,GO:0032575,GO:0035649,GO:0043141,GO:0043144	Presumed helicase required for RNA polymerase II transcription termination and processing of RNAs; homolog of Senataxin which causes Ataxia-Oculomotor Apraxia 2 and a dominant form of amyotrophic lateral sclerosis	SGD:S000004422	Verified
chr14	420586	C	T	silent	226		YNL107W	YAF9	YAF9	GO:0000812,GO:0003674,GO:0005634,GO:0005737,GO:0006281,GO:0006338,GO:0006348,GO:0035267,GO:0043486	Subunit of both the NuA4 histone H4 acetyltransferase complex and the SWR1 complex, may function to antagonize silencing near telomeres; interacts directly with Swc4p, has homology to human leukemogenic protein AF9, contains a YEATS domain	SGD:S000005051	Verified
