# Supplementary material for: Mechanisms of glycosylase induced genomic instability
Source: PLoS One. 2017 Mar 23;12(3):e0174041. doi: 10.1371/journal.pone.0174041 (PMC5363859; doi:10.1371/journal.pone.0174041)
Supplement: S3 File — (XLSX) [file pone.0174041.s003.xlsx]

## Sheet: 22579_table.txt
r3_nofasta.gff	CDS only
chrom	pos	ref	alt	class	protein length	mutation	Name	gene	Alias	Ontology_term	Note	dbxref	orf_classification
chr1	13385	G	GAC	missense	126	T119S;A120Q;Q121P;L122N;Y123C;Y124T;P125IP	YAL064C-A		YAL065C-A	GO:0003674,GO:0005575,GO:0008150	Putative protein of unknown function; YAL064C-A is not an essential gene	SGD:S000002140	Uncharacterized
chr1	13413	G	A	missense	126	H110Y	YAL064C-A		YAL065C-A	GO:0003674,GO:0005575,GO:0008150	Putative protein of unknown function; YAL064C-A is not an essential gene	SGD:S000002140	Uncharacterized
chr1	13442	A	C	missense	126	V100G	YAL064C-A		YAL065C-A	GO:0003674,GO:0005575,GO:0008150	Putative protein of unknown function; YAL064C-A is not an essential gene	SGD:S000002140	Uncharacterized
chr1	13616	G	T	missense	126	P42Q	YAL064C-A		YAL065C-A	GO:0003674,GO:0005575,GO:0008150	Putative protein of unknown function; YAL064C-A is not an essential gene	SGD:S000002140	Uncharacterized
chr2	10255	G	C	missense	196	C98W	YBL107C			GO:0003674,GO:0005737,GO:0008150	Putative protein of unknown function; green fluorescent protein (GFP)-fusion protein localizes to the cytoplasm; YBL107C is not an essential gene	SGD:S000000203	Uncharacterized
chr2	162604	C	A	missense	338	H301Q	YBL031W	SHE1	SHE1	GO:0000022,GO:0000235,GO:0003674,GO:0005819,GO:0005880,GO:0005935,GO:0015630	Mitotic spindle protein that interacts with components of the Dam1 (DASH) complex, its effector Sli15p, and microtubule-associated protein Bim1p; also localizes to nuclear microtubules and to the bud neck in a ring-shaped structure	SGD:S000000127	Verified
chr4	177331	C	G	missense	427	P186A	YDL155W	CLB3	CLB3	GO:0000079,GO:0000084,GO:0000086,GO:0005634,GO:0005737,GO:0010696,GO:0016538	B-type cyclin involved in cell cycle progression; activates Cdc28p to promote the G2/M transition; may be involved in DNA replication and spindle assembly; accumulates during S phase and G2, then targeted for ubiquitin-mediated degradation	SGD:S000002314	Verified
chr4	218255	A	G	missense	120	K82R	YDL136W	RPL35B	RPL35B,SOS2	GO:0000463,GO:0003735,GO:0006412,GO:0022625,GO:0030687	Protein component of the large (60S) ribosomal subunit, identical to Rpl35Ap and has similarity to rat L35 ribosomal protein	SGD:S000002295	Verified
chr4	1245673	C	T	missense	842	A814V	YDR385W	EFT2	EFT2	GO:0003746,GO:0005840,GO:0006414,GO:0045901	Elongation factor 2 (EF-2), also encoded by EFT1; catalyzes ribosomal translocation during protein synthesis; contains diphthamide, the unique posttranslationally modified histidine residue specifically ADP-ribosylated by diphtheria toxin	SGD:S000002793	Verified
chr7	483021	G	T	missense	28	P2T	YGL007C-A			GO:0003674,GO:0005575,GO:0008150	Putative protein of unknown function, identified by gene-trapping, microarray-based expression analysis, and genome-wide homology searching; deletion exhibits slow-growth phenotype; computationally predicted to have a role in cell budding	SGD:S000028632	Uncharacterized
chr7	1020760	G	T	missense	751	P364Q	YGR264C	MES1	MES1,MESI	GO:0004825,GO:0005737,GO:0006431,GO:0017102	Methionyl-tRNA synthetase, forms a complex with glutamyl-tRNA synthetase (Gus1p) and Arc1p, which increases the catalytic efficiency of both tRNA synthetases; also has a role in nuclear export of tRNAs	SGD:S000003496	Verified
chr8	366860	C	A	missense	850	G344W	YHR131C			GO:0003674,GO:0005737,GO:0008150	Putative protein of unknown function; green fluorescent protein (GFP)-fusion protein localizes to the cytoplasm; overexpression causes a cell cycle delay or arrest	SGD:S000001173	Uncharacterized
chr11	278628	C	G	missense	127	I115M	YKL086W	SRX1	SRX1	GO:0005634,GO:0005737,GO:0032542,GO:0034599	Sulfiredoxin, contributes to oxidative stress resistance by reducing cysteine-sulfinic acid groups in the peroxiredoxin Tsa1p, which is formed upon exposure to oxidants; conserved in higher eukaryotes	SGD:S000001569	Verified
chr12	547391	T	A	missense	504	M431K	YLR197W	NOP56	NOP56,SIK1	GO:0000154,GO:0003674,GO:0005634,GO:0005730,GO:0006364,GO:0030686,GO:0031428,GO:0032040	Essential evolutionarily-conserved nucleolar protein component of the box C/D snoRNP complexes that direct 2'-O-methylation of pre-rRNA during its maturation; overexpression causes spindle orientation defects	SGD:S000004187	Verified
chr12	574403	G	T	missense	728	A84S	YLR219W	MSC3	MSC3	GO:0003674,GO:0005575,GO:0007131	Protein of unknown function, green fluorescent protein (GFP)-fusion protein localizes to the cell periphery; msc3 mutants are defective in directing meiotic recombination events to homologous chromatids; potential Cdc28p substrate	SGD:S000004209	Verified
chr12	577490	G	T	missense	322	R221S	YLR220W	CCC1	CCC1	GO:0000329,GO:0005384,GO:0005624,GO:0005794,GO:0006828,GO:0006874,GO:0006879,GO:0015093,GO:0015684,GO:0030026	Putative vacuolar Fe2+/Mn2+ transporter; suppresses respiratory deficit of yfh1 mutants, which lack the ortholog of mammalian frataxin, by preventing mitochondrial iron accumulation	SGD:S000004210	Verified
chr12	797050	A	G	missense	126	L9S	YLR334C			GO:0003674,GO:0005575,GO:0008150	Dubious open reading frame unlikely to encode a protein, based on available experimental and comparative sequence data; overlaps a stand-alone long terminal repeat sequence whose presence indicates a retrotransposition event occurred here	SGD:S000004326	Dubious
chr12	797059	G	A	missense	126	A6V	YLR334C			GO:0003674,GO:0005575,GO:0008150	Dubious open reading frame unlikely to encode a protein, based on available experimental and comparative sequence data; overlaps a stand-alone long terminal repeat sequence whose presence indicates a retrotransposition event occurred here	SGD:S000004326	Dubious
chr12	921340	C	G	missense	686	G85A	YLR399C	BDF1	BDF1	GO:0000790,GO:0005634,GO:0006281,GO:0006338,GO:0007126,GO:0030437,GO:0030528,GO:0070577	Protein involved in transcription initiation at TATA-containing promoters; associates with the basal transcription factor TFIID; contains two bromodomains; corresponds to the C-terminal region of mammalian TAF1; redundant with Bdf2p	SGD:S000004391	Verified
chr13	471625	T	A	missense	834	Q242L	YMR102C			GO:0003674,GO:0005575,GO:0008150	Protein of unknown function; transcription is activated by paralogous transcription factors Yrm1p and Yrr1p along with genes involved in multidrug resistance; mutant shows increased resistance to azoles; YMR102C is not an essential gene	SGD:S000004708	Uncharacterized
chr15	930856	C	G	missense	115	G75R	YOR327C	SNC2	SNC2	GO:0005484,GO:0005768,GO:0005802,GO:0006893,GO:0006897,GO:0006906,GO:0030133	Vesicle membrane receptor protein (v-SNARE) involved in the fusion between Golgi-derived secretory vesicles with the plasma membrane; member of the synaptobrevin/VAMP family of R-type v-SNARE proteins	SGD:S000005854	Verified
chr15	958724	C	A	missense	156	D36Y	YOR339C	UBC11	UBC11	GO:0000209,GO:0004842,GO:0005737,GO:0006513	Ubiquitin-conjugating enzyme most similar in sequence to Xenopus ubiquitin-conjugating enzyme E2-C, but not a true functional homolog of this E2; unlike E2-C, not required for the degradation of mitotic cyclin Clb2	SGD:S000005866	Verified
chr16	111004	G	C	missense	1887	D784H	YPL231W	FAS2	FAS2	GO:0004312,GO:0004315,GO:0004316,GO:0005737,GO:0005739,GO:0005829,GO:0005835,GO:0006633,GO:0008897	Alpha subunit of fatty acid synthetase, which catalyzes the synthesis of long-chain saturated fatty acids; contains the acyl-carrier protein domain and beta-ketoacyl reductase, beta-ketoacyl synthase and self-pantetheinylation activities	SGD:S000006152	Verified
chr1	21612	TTTTTTTTTT	TTTTTTTTT	PTC	94	L18Y;H19I;M20C;Q21N;Q22N;F23L;E24K;S25V;Q26R;V27S;D29T;R30D;F31S;R32G;F33S;I35Y;F36S;R37D;L38W;E39R;R40E;T42L;F43L;G44A;N45T;S46H;C47V;Y48T;Q49K;V50S;E51R;T52R;V55L;K56S;C57V;R58G;P59Q;R60D;H61T;A62Q;K63N;S64L;C65V;N66I;L67F;L68X	YAL064W			GO:0003674,GO:0005575,GO:0008150	Protein of unknown function; may interact with ribosomes, based on co-purification experiments	SGD:S000000060	Verified
chr12	797068	A	T	PTC	126	L3X	YLR334C			GO:0003674,GO:0005575,GO:0008150	Dubious open reading frame unlikely to encode a protein, based on available experimental and comparative sequence data; overlaps a stand-alone long terminal repeat sequence whose presence indicates a retrotransposition event occurred here	SGD:S000004326	Dubious
chr13	886521	AAAAAAAAAAA	AAAAAAAAA	PTC	129	F16L;Y17S;P18L;Y19C;A20D;T21S;V22P;L23K;K24G;V25R;G26X	YMR306C-A			GO:0003674,GO:0005575,GO:0008150	Dubious open reading frame unlikely to encode a functional protein, based on available experimental and comparative sequence data	SGD:S000004922	Dubious
chr14	668102	AAAAAAAAAAAAAA	AAAAAAAAAAAAA	PTC	270	W40G;H41T;D42I;M43X	YNR020C	ATP23	ATP23	GO:0004222,GO:0005743,GO:0005758,GO:0016485,GO:0033615	Putative metalloprotease of the mitochondrial inner membrane, required for processing of Atp6p; has an additional role in assembly of the F0 sector of the F1F0 ATP synthase complex	SGD:S000005303	Verified
chr1	13420	A	G	silent	126		YAL064C-A		YAL065C-A	GO:0003674,GO:0005575,GO:0008150	Putative protein of unknown function; YAL064C-A is not an essential gene	SGD:S000002140	Uncharacterized
chr1	13654	G	A	silent	126		YAL064C-A		YAL065C-A	GO:0003674,GO:0005575,GO:0008150	Putative protein of unknown function; YAL064C-A is not an essential gene	SGD:S000002140	Uncharacterized
chr4	926776	G	T	silent	205		YDR231C	COX20	COX20	GO:0005739,GO:0005743,GO:0009060,GO:0016485,GO:0033617,GO:0051082	Mitochondrial inner membrane protein, required for proteolytic processing of Cox2p and its assembly into cytochrome c oxidase	SGD:S000002639	Verified
chr7	384433	G	A	silent	370		YGL063W	PUS2	PUS2	GO:0005739,GO:0009982,GO:0031119	Mitochondrial tRNA:pseudouridine synthase; acts at positions 27 and 28, but not at position 72; efficiently and rapidly targeted to mitochondria, specifically dedicated to mitochondrial tRNA modification	SGD:S000003031	Verified
chr9	156533	C	T	silent	377		YIL110W	HPM1	HPM1,MNI1	GO:0005634,GO:0005737,GO:0008757,GO:0018064,GO:0042038	AdoMet-dependent methyltransferase involved in a novel 3-methylhistidine modification of ribosomal protein Rpl3p; seven beta-strand MTase family member; null mutant exhibits a weak vacuolar protein sorting defect and caspofungin resistance	SGD:S000001372	Verified
chr12	547391	T	A	silent	119		YLR198C			GO:0003674,GO:0005575,GO:0008150	Dubious open reading frame unlikely to encode a protein, based on available experimental and comparative sequence data; overlaps the verified gene SIK1/YLR197W	SGD:S000004188	Dubious
chr12	797051	A	G	silent	126		YLR334C			GO:0003674,GO:0005575,GO:0008150	Dubious open reading frame unlikely to encode a protein, based on available experimental and comparative sequence data; overlaps a stand-alone long terminal repeat sequence whose presence indicates a retrotransposition event occurred here	SGD:S000004326	Dubious
chr13	22276	G	T	silent	28		YML124C	TUB3	TUB3	GO:0000070,GO:0000743,GO:0005200,GO:0005816,GO:0005827,GO:0005828,GO:0005880,GO:0005881,GO:0030473,GO:0045143,GO:0045298	Alpha-tubulin; associates with beta-tubulin (Tub2p) to form tubulin dimer, which polymerizes to form microtubules; expressed at lower level than Tub1p	SGD:S000004593	Verified
chr13	71448	T	C	silent	1098		YML100W	TSL1	TSL1	GO:0003825,GO:0004805,GO:0005946,GO:0005992,GO:0006950,GO:0030234	Large subunit of trehalose 6-phosphate synthase (Tps1p)/phosphatase (Tps2p) complex, which converts uridine-5'-diphosphoglucose and glucose 6-phosphate to trehalose, similar to Tps3p and may share function; mutant has aneuploidy tolerance	SGD:S000004566	Verified
chr13	227252	C	G	silent	556		YML023C	NSE5	NSE5	GO:0003674,GO:0005634,GO:0006281,GO:0030915	Essential subunit of the Mms21-Smc5-Smc6 complex; required for cell viability and DNA repair	SGD:S000004485	Verified
chr15	625136	A	T	silent	587		YOR154W	SLP1	SLP1	GO:0003674,GO:0005575,GO:0034975	Integral membrane protein of unknown function; member of the SUN-like family of proteins; genetic interactions suggest a role in folding of ER membrane proteins	SGD:S000005680	Uncharacterized
chr16	114048	C	T	silent	1887		YPL231W	FAS2	FAS2	GO:0004312,GO:0004315,GO:0004316,GO:0005737,GO:0005739,GO:0005829,GO:0005835,GO:0006633,GO:0008897	Alpha subunit of fatty acid synthetase, which catalyzes the synthesis of long-chain saturated fatty acids; contains the acyl-carrier protein domain and beta-ketoacyl reductase, beta-ketoacyl synthase and self-pantetheinylation activities	SGD:S000006152	Verified
chr16	270098	T	C	silent	901		YPL150W			GO:0004672,GO:0005575,GO:0008150	Putative protein kinase of unknown cellular role	SGD:S000006071	Uncharacterized
